# Supplementary material for: RNA Gain-of-Function in Spinocerebellar Ataxia Type 8
Source: PLoS Genet. 2009 Aug 14;5(8):e1000600. doi: 10.1371/journal.pgen.1000600 (PMC2719092; doi:10.1371/journal.pgen.1000600)
Supplement: Table S1 — Candidate RNA Gain-of-Function Targets by Cross-Linking and Immunoprecipitation (CLIP). (0.18 MB XLS) [file pgen.1000600.s001.xls]

## Sheet: Brain
mouse gene	tag location	CLIP tags	tag sequence
1500035H01Rik	intron	1	attggagttcctccagattccactcagtgtgttatgtgatacagtattctgtgcttgtctcctacctaaccgtgaagttagtcccatgtctgtgcttcata
2310039H08Rik	3' UTR	1	tttcaacttcatactgtgtcctagtccatttgtgtaacggaaataagtttcccttgtcactg
2810403A07Rik	intron	1	gcttgtctttgtgtatcactgtgtctgatgtccacatgtgtgtaagtctccat
4930505D03Rik	intron	2	aatcattgttttgtgtctccagcctgtgtgtcagtcaatcattgttttgtgtctccagcctgtgtgtcagtca
		1	gaatgcaggtctgtgtctccagcctgtgtgtcagtcaatcattgttttgtgtctccagcctgtgtgtcagtca
4932417H02Rik	intron	1	gatcgctgccttctactttacaggtgatccccgtgtccgtgctgccgttgtctcaggtagtgtagtgggcagcgttgccttcaggatgtgcttgtctta
5730410E15Rik	intron	2	atcactgccacctttttgtttctcttccccgatttagattttcgtgccagacgtgcagagcagccatctcatttggtaaacactagatgaacacttcttaaatagaagcaac
6330442E10Rik	3' UTR	2	aaggtatttaccattagcaggcagccctttcctctgtgtcagtcac
6430706D22Rik	3' UTR	2	ttgaccttgtggtcctcctgcctcagccttcctaagaagctggggttatatgtgtgcagcgtgccctgcctttgaagtcccacctgcctggcactctacctggagaaaaccttgcttttcctgcagcccggagacctcgc
		1	ccctgcctttgaagtcccacctgcctggcactctacctggagaaaaccttgcttttcctgcagcccggagacctcgc
Abce1	intron	1	gatcttgtcctttctggtcatgcctatcattgtctattctttatagagatac
Adrbk2	intron	1	cccctcacctgtctccatgttggacctggtatgtctcagggtggcggctaaggcagaaggttgtccctggttacagcatcttgcagtctcatctctc
Agps	intron	1	gaatccacagtcactcctttttgtgcatcaaggaggaggaaggttccaccacattgctaacattcttatatgttagttgtgcttgcatattttgtttttaatt
Akt3	intron	1	cttgtttactgcacatgtgtctccatctgtctgtatggtggcgggcaggccttctgtgctcggccactgctgcactactagcctcatttatcattc
Aldh3b1	intron	1	ctaccaaataaggggatgagtgatagctgagccagtaaaaatgtcacaaaacatggtgacctgagctcaatctccaagaatcctgtgggagaacaac
Amph	intron	1	gtgacccaaggtgcacttctcaacccttccctggacttctgctctcatgaattaatgtttgaataacagtcagttatatctctaatagtttttattctacacagaaaatac
Anapc4	intron	1	gtcttgtttttactgttgattggcaggtgtggagacgctactgagaagtgtgtgccttcctgtgccccactgccagctcctttaaatctcagaattctctctctcttccttcccattctgtcactaaggattctcacctc
Angpt2	intron/exon	1	gggtcaccaatgttcagcctgcagtaactgtgtgcttctcctgcaggcctactgtgacatggacgtgggtggaggagggtggacagtcatccaacaccgaga
Arcn1	3' UTR	1	cgtccttgtgagccctgcccttccagttgcaggcagtgttgtgaatcccatttgtgtcaa
Arfgap1	intron	1	gaattatctcccttcaagcttttatttggtcttgccttgaggtggaggtccaggcaagtcacttcc
Arhgdia	3' UTR	1	cagggttgtccagcccaccttgtctctgtcgcagcatggggaagggctgggctatctgtcctctagtcccaccactccctggccaggtcatccatcactgtcagtcact
		1	tgtcgcagcatggggaagggctgggctatctgtcctctagtcccaccactccctggccaggtcatccatcactgtcagtcact
		1	agtgactgacagtgatggatgacctggccagggagtggtgggactagaggacag
		1	agtgactgacagtgatggatgacctggccagggagtggtgggactagaggacagatagcccagcccttccccatgctgcgacagagacaaggtgggctggacaaccctg
Arpp21	intron	1	aaagctagccagcacctcatcctttcctaactctctagactgcctctctcagcttactttgccctatggcttctaggtaaaacacgccaatg
Arsb	intron	1	ttggcctcttctgctcctcttggccatctgtgcaactgcttaactgtggcctctcccctgtggggccaacttctagcagggcctctccacagagaccttccaaatgcttaaca
Atp1b1	3' UTR	1	ctagtgatgggctgggtagtttgcttattcgtccatttcctttccttctttcctttctctggaggcatcatgcgc
Atp2b2	intron	1	cagggggaggcgggaaggggcctcatctcattgtatgtcgtccctctgcgttgtcagtcac
		2	attccttctgttgtctccatgccagggggaggcgggaaggggcctcatctcattgtatgtcgtccctctgcgttgtcagtcac
		1	tccttctgttgtctccatgccagggggaggcgggaaggggcctcatctcattgtatgtcgtccctctgcgttgtcagtcac
AU042671	intron/exon	1	aggcactgcctcttcataagctgtccattactgagaaggtagtccaggcagtgcagtccatgctgctccctcaggaaggaagcctctctatccacacctctcttcctgcaacaggagatggc
		1	gactattccattgtctagactttgtgttccaaggtcagagg
Auts2	intron	1	aatatgtttgtgttctaagtgttttgttgttgtttggtgc
B020010K11Rik	3' UTR	1	tgagacatcatggaaaacttaagaggtacaacatggagaagacatgatc
B430201A12Rik	3' UTR	1	agctaagtctggattgtcctgccctgctgtttgcgggcatgttctgcattcatgtgtcaacacagtccaatcaggatgtgaagcgtcgcccgcccaagtgtctgcatttctcttctttc
B630005N14Rik	3' UTR	1	ttgtcttgtcagccagcaattgtcatatgtcatgtaaactatcattttaaagagtgccactgtgtggatttttttcaagtggttattacattaaaattac
Bach2	intron	1	aagcttcttgtgttctctgcccctgcctcctttctaatcttagcagactggttgaactgggacagcattccagcctaaggtagcttggtagaggtgtctttcctatgc
BC037112	3' UTR	1	gtttgcatcatccacgtggctctgtcacctctgcatctcgacctgtcctgtcatctgtccccgccagggtgtcagtca
BC038156	5' UTR	1	ggatgtgctttagaagcaaagctcttcccgtgttgtcaggagtcgtagctcctcgtgtcagtc
		1	aaagctcttcccgtgttgtcaggagtcgtagctcctcgtgtcagtc
		1	ttcccgtgttgtcaggagtcgtagctcctcgtgtcagtc
Blmh	3' UTR	1	tcgtagcattttaattggatgtcattgtcctctgtcacagtctttgtgtttgtagta
Cadm1	3' UTR	1	attactgtacagggttatctgcaagtgaggtgtgtcgcaatgagat
Camk4	intron	1	atgaatatatgcacatatatacatatgttatatatgttatattgagcatgtcctctatatccctcagcctctcctttctcaatccacactccctttagttttctttgtcccctaga
Camsap1	orf	1	ataaatacagctcagaccgaaagcagtttaacctgatcccagccaagaccatgtcagtca
Car8	intron	1	aacctgtgaagatattttaaaatttctgcattgtctcatgtttaatttc
Ccny	intron	1	gttgaagcaagtttgaaagattgtgtcttcctttcccatcttctccctgtagagcctccttctcaaggcatttacctgtgaaactccaaggtactgaagcaaaagt
Cd200	3' UTR	1	cttttgcctttctgttggtgtcccagctctggttttgttcttaggtccgcca
Cd2ap	intron	1	tcaggttcttacagtgtagttctggatatcctggcacacactctatagatcaggctagttttgaactcacagagatccac
Cdc16	intron	1	tagtcatatgcatgtatttaattaattaatttc
Cdc40	intron	1	atgcccgccactgcacactgcctttctcctgttgtcctgtggttctccttgccacctcactccctctagcactaggactgtt
Cdh2	intron	1	atctgatttgttgtgtattgttctaataagatgttg
Chic2	intron	1	ttgtttgtctgtgtgtctacctgtgtgcctatgtgaattatgtgtaccacatgcatgtgtgagtcta
Clasp2	intron	1	agtagtgtcaccagtctgaaataactgctgtgtgttctctgtccttctgtggtgtcagtcctt
		1	agtgtcaccagtctgaaataactgctgtgtgttctctgtccttctgtggtgtcagtcctt
		4	ctgtgtgttctctgtccttctgtggtgtcagtcctt
		2	gtgttgaacagctattcctcctaagcacaagtgctgccctggcatgtggtgacataccccgtgtcagtc
Clip2	intron	1	tgtgtgtgtctgtcctgtcccagctcgcttgtttgcttaggaagattctagcactggtatatcccatccaggaatagtcctgcttgcttttctttctttc
Cmtm3	3' UTR/intergenic	1	agacaacagccgggactgactggctagggtgggagggccaggagccaaatgcaagcgctcactagacccagcaagcaggaag
Cplx2	3' UTR	1	gtgctgtgtccttgttgctctgcttcctttaaatgtgtcagtc
Cpsf3I	intron/exon	1	gcaagctaactctggcctccacatactgactgggttggtggacacacagggagcgcatgaacctgaaggtgcccatatacttctctacgggcctgacagagaaagccaaccac
Cpsf6	3' UTR/intergenic	1	gattccttcagtgtaaatttacatgtgtttatgttttgtcagttttcatcagcaagatgagcaagattctaagtgacttgccatagttgttgatcatgtcaggccatttcatgtctcctt
		1	ggattccttcagtgtaaatttacatgtgtttatgttttgtcagttttcatcagcaagatgagcaagattctaagtgacttgccatagttgttgatcatgtcaggccatttcatgtctcctt
Csnk1a1	3' UTR/intergenic	1	ggttgtgaatatgctcttatgacccacaagtggacatacaaggcttatctttgctgtgatttcctctctgctttaagtct
Cugbp1	intron	1	aaagttcttgtcatttcccacccctgcccttccccgtctcctcatttcagggctgcatacagtgagtgtcctgttctctctctctgtttggatgtattgctctgtgtaactcagtgg
Cugbp2	3' UTR	1	aacagtttcatcgtcccgtcattgtttctgatgtctttctgacctcacatcatatttg
	intron	1	cggtttatcacacacttgtatttatatcatgtatttgtgtcatgtcctca
D10Bwg1379e	intergenic	1	tagaactcaatgtttattctctacccatgccaaaagacttctattttgcaatgattttctgagaggaataaacaaacaaatttacatttttgacagtttcccctagtcccatcctc
Dclk1	3' UTR/intergenic	1	tattttaacttgttaattactatatgattgtctctctgtgtctgtc
Dclk2	intron	2	tgacttatttttgcattgcctggtttaagagcagtgtgtgtgtgtgtcagtca
Ddhd1	intron	1	aatacctctctctgctttagtccatgtgagtgtcagtc
Def8	intron	1	aatcatctgtctaaatatctgcctgtcatctgtcagtca
Dgkb	intron	2	taagttatatgttgtcattgtggatatgc
Dgki	intron	2	gacaaatatattaatccctgggctacatataatttgtcaatcatgtagctcattcaaccataaacatgcatcctctctatgtgtcagtc
Dnajc5	3' UTR	1	gtctttactgtccttacaagcacagtgtgtgttaccacatactgtgagtgtgggttgtggtgtgtgtcagt
Dnajc7	intron	1	gtatattctgtatcctcccaaacatcagtgcttgaatgtgtgtgagcatgtgtgtgagcg
Dner	3' UTR	2	tagagtatgatgcataattcagtataatcgttacttaatatgacgtggcgtccgagatg
Dpysl2	3' UTR	1	gtcacctcctatctgtcacccttcctcttcctgtcacagtgacaggtcttcactagctggc
Dst	intron	1	agatttcctggaaactttaccactattactttgggtaggtggcattctgtgtttctaaggtagtgggagtgtgaaaataggacccttgatctctac
Dynll2	3' UTR	2	gtaagggctgtgtctttgtgggtcatcttcccatattcttccagccagaagtcgtgttgggaggatgctgggagtagggttagcctgacttcccctttacattctgtctgctccctgcttagccctcgttttttctcattcc
Dyrk2	3' UTR	1	aaattaatttgtacccctgtacttagcaattatagct
E130014J05Rik	intron	1	agagcattcactgtctacttcctagtatgcgtgatggctatgg
E130114P18Rik	intergenic	1	gagaagctgtgggagggagtgtgcaccagaatttgcaacatttgacaggcatttcggagtcatgattttgaccagtggtcagcagggagccattaggtctttttgctcagaatcctcatgtgacat
EG631990	3' UTR	1	tggaagatgtggatttttgggaagacatggattttctggaagatgtggatttaatggaagacaaagat
Eif4g3	intron	1	aaccattatctgctttttgtacacaaaatcactttgattatgtctatccaa
Elk4	intron	1	acttcaagttccctctctcatacacatacacatacatgtgtgtgtttgtgtgtcagtc
Ephb1	intron	1	attcattcacatcagacttgcctgggaacagggctaaagggagacccaagcctagcctgtgtgttcccagagaggtgactcttgtcctctttgctagctgtataagtcatc
		1	atcttatctgtctgtctgtctagccctcaattaatcttactcaactgtgtctctgtcggtctgtttgtccg
Epm2aip1	3' UTR	1	tgtccctgtgtcgttattttgttctatcttccagtagcgtctccctgatgcctcccaaataatcactaagcaaactgtttagtgttttagttctgcatcaggattgctgaagttgccggaagcagacaaaa
Erc2	intron	1	gacaatgcgagagttgtgcaagccgctcttgatgaaatgttaaactgtcccgtgaactctctccgccaaagataatcagatgcacaagcgagat
Etl4	orf	1	tggggactgtaagcctacttccccctccttacctgcttcta
Evl	intron	1	gatagtttccctacccacaagtaagttgggttttttgtttgtctgtttg
Ewsr1	intron	1	aaaggtgcaatactggttaggagagagcctcagggctgccgactggggagctgcctctattcactactagaaaagactgccttcccctccctccccctcaaa
Exoc6b	intron	1	gctctggaagcctgggggtgtgtttggagctgcttagtttatagtccttgtcaacatcggcttcatcttctcatctc
		1	attttatgttccctgttagttttactggttatacttctgtagacaatgtttttc
Ext1	intron	1	gaaatgacattgtctccaagtggaagtcaaattctttacagccctctaattcctctgtctgagcttcagacctgggttctcagtcacgtgcttcctgaagaatgaatgaatgttacagatgcgttcatt
Fbxo21	3' UTR	1	gtgtgtgacattctgtcctctcacccccttcccatccctgtctccatctaccttgtgtca
		1	ggcatggctcgtgtgcttgtcccgtggtgacagtgtgtgacattctgtcctctcacccccttcccatccctgtctccatctaccttgtgtcagtctctcccgctgga
Fbxw11	intron	1	gatgcccgtgatggcttcgtgagcttaggggtttgagtgtctttcctggatcatcgctcaagatgaagtaatggaactgagagaacagtgtgtaagaatgtgttgcactctggccttgagttctaactctgtc
Fem1c	intron	2	ataattattttttatacatctttaggtttgattaatccactctgaaactccctctcctctgtctcctctacaccatttcctccttaaacctttaac
Fxyd6	3' UTR	2	gagttagttgtccccagggcaggagtccccagcggacccagggctgagaaagtttgttgctattctttgtggactctcagaagaaacttgctctggattccaccag
Gan	intron	1	aagtcatggtaaagacacactgagagcagggccttccctccctcctctggaagtcccctgagcccctgtgctgttctcagctgtccccacagtctctctgacgactgcccgctctaccgttcactctcaggccccc
Gars	orf	1	gaaagaccatcccaagttccaaagtgtggccgacctctgcctttatttgtactcagcaaaagcccaggtcactggacagtctgctcggaagatgcgtctgggagatgc
Gbas	intron	1	cttaaaaccctgactctcagcagccatcagtgtcagtcactgttcagc
Gm521	intergenic	1	gccatctccctagcttaagacttagtttctagcacagagtatacaccctactctgaaaacctgactgaaagactgggaaaccagaaacccacagatctcagagcacttggagtgttgacata
Gramd1b	intron	1	gagcccagccacccttcccttagtggtagcagccacgtcagactcagagatatcggtgtctcagggtgtcaccacagcctccagtctcctcctcggtcactgtctgcttcatcc
H6pd	3' UTR	1	ggatggcccgtcctcacagttacctatgtgtcagtcac
Herc2	intron	1	attggttatttgtattgttttcattgttgttggtggtagtggtgtttgtctgttca
Hook3	intron	1	gtgggagttattgcttccgtgtgtcgttagaattggtggtgaatgcctttatc
Hs6st3	intron	1	tgcctttctgcctgtctgtctctgcttgagttagggatgtgactgctaactcagacacatgatgcagctatgaggtatggcggtccacagccctcaacagatgtc
Hsp90ab1	5' UTR	1	gaagccctgccctctgtatagtatccccgtggctcccccagcagccctgacccacctggctctc
Il6st	intron	1	ttgaataatgataaaaaattttttatcagattttgtctt
Katnal1	intron	2	atcaataaatggacgtccagcttcactgcagcctggcctatagcagctgtcgcccatgtttctgttatttgctctggtcctcgtgaaatggagtctcactgtgtcagtc
		1	atcaataaatggacgtccagcttcactgcagcctggcctatagcagctgtcgcccatgtttctgttatttgctctggtcctcgtgaaatggagtctcactgtgtcagtc
Kcnc2	intron	1	aatgttcacctccatatcatttggcttggtgtgtttgcctcagtttcacctctgccacacagcactctgcatctcgaccttgttcacgagaagcagctactgagggaaaacggatgcttgcacctcaaaggcataggcact
Kcnd2	intron	1	atctgtagccttttaagtttttccatttaaactagctctccctatgtttctgtggttgacattgaactgccgtgtcactaaaacatgaattcaacttgctttccttcttctttc
Kcnh1	intron	2	ctaagagatgaatctctagctgtgtctgtttgtgag
Kras	3' UTR	1	cttctgttcgtgcaaactgtcagcttttatctcaaatgcttatttt
L1cam	intron	1	attagtcttatttgcttgcattaggctcctgtttggttgtccgtacatatttgtatatctgtgtgtatcttcttgagagacagcatgcatacatgcacatc
Lgmn	intron	1	aagtgtggagaggagaggaaagctagccccaggctagctggttctcaggtatcggaatgacactgaatgattctcccgtctcctgtcttccggtcgatgtgctgagactgcagatgc
Lin7c	3' UTR	1	ttgtcttagtgtagctactgtggctgcagttgctccagaggtcgcatcagcattccgtgatgg
LOC100039636	intron/exon	1	tgcagacatggctgacatcaagaacaaccccgaatattcttcgtttttcggtgtcatgggcgcctcgtccgccatggtcttcagcgccatgggagccgcctatggcacagccaagagcggcactggcatcgcagccatgtcagtca
Lrcc1	intron	1	gaattctgtgtgtgctgctcatgtacagtctg
Lrfn5	intron	1	gagtttgtcctagcttctcctgtctcataaagaggacatcttgaaatggaatgttgaaaagttacaaaaaccttggacatgagacagagttccagctagatcatc
Lrp1b	intron	2	caaagtgtcttctcttaattgtattctacaattattagcttagtgaaacttcaagcttattaagactttaaataaagtatatatttatttcatagttttaaatgcttaaaaatcg
Lrp8	intron	2	aacattcacagctatgtccctagattcattcggttacctgtcccacccttgccccaggacacaatccagcgtgctcagagctgttcccgttatttccg
Lrrc8d	intron	2	gtgagaaggagcccagtaggctgtgggaatctgtgcactcttcgcagatctgtctgtctgtctgtctgtctgtctctgtctctccctctctccctctacctccctctctccctctctc
Lrrc9	intron	1	tctgtctgtctgtttgtttgtttgtctgtct
Mafg	intron	1	gattgtctagtgtgagaggacagaggtgcccaaaccccttctttaagggtcagcctgaatgagtggtccagagccccttggtgtcttgagtctgtccat
Magi1	intron	1	gtcagctgctgtgtgtgttctgcataactattaataatttatgtctgtgtatctgagcttaggggttttag
		1	gctgtgtgtgttctgcataactattaataatttatgtctgtgtatctgagcttaggggttttag
Map3k4	intron	1	gggcacatggggctgcttgggccttgtttctgggcgccatgtgaaacgtcccttccagcccagtgtcagtca
Mapk8ip2	orf/3' UTR	1	acctggagtagcagccacctccctcagctcccatctacacagctctgagtatctcaaggccactgtggcttgagcaaggactggatcggggacatttggaaccttacg
Mapkap1	intron	1	tctttttcttcctttgtggctcaagctgacctcaacctagctttctatgtgattttgaatgcatcatcatatccttttaaaaagctaaaaccatatgg
Mark2	intron	1	agtcatgggggaggctgcagggcgaacagagctgaagcaggactctaggctcgctgagcggctcttctacaactggggagaccctagaacctggaaagcccacccccacccgctgtccac
Mbp	intron	1	aaccagatgaagcagccctcgttgggcaaaggcggtgggctccaaaggcagctgatcctgtccaaggtctaccatgtggtatcccatacccacattgcctacgatttaggtttccttcac
Mcph1, Angpt2	intron, intron/exon	1	tctcggtgttggatgactgtccaccctcctccacccacgtccatgtcacagtaggcctgcaggagaagcacacagttactgcaggctgaacattggtgaccc
Meg3	intron	1	ggacattgaagcttggaaagccagtggtgacttcaactgacttttaattcatccacccatccatctggctatccatctagccatctgtcagtca
		1	gattgacactcatatgcaaaccacaacatcctttctctgataatactgggacctacagctctcctcggctccccccgctatttgagcccaccttt
Mmp24	3' UTR	2	gtttgtccatcagcccaggtcagagcagtcagaggggcaaagtactagagcccccagagctcagcttcccctcggcctgggtgacatcacagcatctcagtgtcggtcac
		1	cagcccaggtcagagcagtcagaggggcaaagtactagagcccccagagctcagcttcccctcggcctgggtgacatcacagcatctcagtgtcggtcac
Mphosph10	intron	1	gatacctcatgaagaacaccctgtaatctgcataagttagtacctccatgttctagccagtagccttcatttggagcctgctttgtaaattctctgtttctctg
Msra	intron	1	aaaatctgtctttttagtctctctgttcatctatccaccacccacccatgcacccatattt
Mtap2	3' UTR	1	aaattttaaaaagacaaagagttttagcatgaagttgctttctgtaacaactcaaagctgtaaccctgtcttagtgccagaatcaagtctttcctgtg
Neo1	3' UTR	1	tctggaaactaaaccattgtgtgtcttgtcgtgtcctagttgagctggggcctagcagcttccttccagtgggtgtggagcaaacgtgtatgtcgcctcgctacctgcttgaggggtccg
Nf1	intron	1	gttgtggttgtggttgtggttgtggttgtggtcatcccaagactcaagttttttgtagaatttgaggtggtatttgttattgttgttgctgctgttgctgctattgtt
Nfu1	intron	1	ggctttagcaggcgttgtctcccagctgcttagagaatcacttatctgagtggtattgaggactggccttttggtccagtgcgaatcctttttagtcctttgccag
Nktr	3' UTR	1	ggtagctcattcctctgtgtcccagctgtgagcacccacacttcacagggaatgccagcccagccaccccagctcctgctttggtgcttggtgcctttggttcctcgtataccctatgtcat
Nos1-Fbxo21	intergenic	1	ggtagatgttcccaggtgccctctcttgagctgggtctgaggttatccc
Nova2	3' UTR/intergenic	1	gtctgtattcttctcctcctgaattctcgactctcatttcccctttaaa
Npas3	intron	1	gttctagacccatggttgcaagaaagctgtcgagatacggttagcttgctccgtccctt
Nrg3	intron	2	acataagatgtccttttctgtgtctatcctcaacatatctgtctgtttgtatctctatctct
		2	aagttttggacaaagagtgaaaagaaaatcttgaacgttcagcccctaatgagaacttggagcccgatatctcaaattatttataatgttgttttgtttg
Nrxn3	intron	1	gaattaccacagaagttgaaactgtcttcatggaatgtaggagtgtccctgtcctggagctggccttgaaggtgacacataccttggactcttccagcatttcacctgcaagtgtcaacctccctttctc
Nsg1	orf	3	agccgagttcaccgtcagcatcaccgagggtgtcaccgaga
NT039206	intergenic	3	gtgtgcatgcaagtgtgggtgtaggcatgtgtcagtc
NT166318	intergenic	1	ggtgtgaaacacaaaaggggaggggactatgcaattcacaagcatgaggtcaacatgacccatgaagaggagaggacctcaagagagcaagagggctgtgctttaggtaa
Nub1	intron	1	tgcaaaaacattgttctctgtgttcttgcccccattggactgt
Nvl	intron	2	tcatgatacccaccatttcatttatacccatttatccttcccgagaggctttttatccttgtgtgtcagtcatctt
Odz2	intron	1	atgtatctgccaatgatacatgtgtagaccaatagtgcctgctcagttagaacttctaagacattgaatcactcaacagagactctctttgcttatgcccaaaccaa
Otud7a	intron	1	tctgtgtgaatgcctttagcatgtcagtctagagggaatccacgtgctcagtgtgtggagagctccctttgtcactgtggtgcctccctgagtgttcgg
Pard3	intron	1	atggtaggaattgtgcgttcatagacacgtctcactgactgctccagcaagctgacctctctgctatccatttttcacagccctagcatctataccc
Patl1	3' UTR	1	atgtagccgtggctgctcagcttgggctctgctcttcagtgtcctctaccctgcagcagaactgctgtcctggctgctgagtctcacctgagccccatcc
Pbx1	intron	1	cttcaagtctttatctttatggttttcccatccttgtttgagttg
		1	gcagcacgaaacttctcttcaagtctttatctttatggttttcccatccttgtttgagttg
Pcca	intron	1	catcttgtctgtgcctagacaacatcattttgtctttgtctagataacatcatgaactctatcatcttgtgtatgcctagacatcaccatgactctagtgcatttgtacc
Pcsk2	intron	1	aatttgcatggccttgaaaccaacgcctgtctctcaagcatctgaccaaccccaccctccgctgaaggcagaagcgcatccctcccacagactccattttaag
Phf21a	intron	1	tctttgctcatcttatatccctctcttccactcactccctgtaagcccccagtgtcagtc
Pias1	intron	1	tttttatgtgtgagcgttttgcctgtgtgtgtctatacactgttgtacatgcagtgcccatagaggccaggagatgacatcagatcctctgggactgtagttaggggcagtt
Pitpna	intron	1	gaacttcctctattttctcttcctggctaagcttattcatgaccttcctctgaatccacagctccaccccagcttcca
Plcb1	intron	12	gaagcagaggaagccatcagtcctctcagttggtgagactgatcccagctccgttggggcagccttgtgtcttccttgtgtcagtc
		1	agtgaagcagaggaagccatcagtcctctcagttggtgagactgatcccagctccgttggggcagccttgtgtcttccttgtgtcagtc
Pou2f1	intron	1	atttttgttcattgtttttgttttaggtgaggtcttactttgtagatctgactggcttcc
Ppa2	intron	1	tgtttctgtctgtccacctgtgtaaactgtgaatcccctgaagggtaggcctttcatttactttg
Ppfia2	intron	1	cttaatgcaggaaagagctgttcctgacatgacacccttgctgtcttttgattgtcggtcacagacatatgtacacatgcacactgtggaggtggaacgagat
Ppp2r2c	intron	1	aaggtcaaggtatggtcagaggtggcctctagggtctgctctccttggctgatggtgtcctcacatggtttgttctctctgtgtctctg
		1	aggtcaaggtatggtcagaggtggcctctagggtctgctctccttggctgatggtgtcctcacatggtttgttctctctgtgtctctgtctctgcc
Ppp2r2d	intron	1	tggtgctgctcctttagactgactcttgtacctgtgtcaggcac
		3	tcatggtgctgctcctttagactgactcttgtacctgtgtcaggcac
Ppp2r5e	3' UTR	1	gttaaggagggttccatctgaggacctggaaagtgtgagcagagctgcatgttcacatattgatgctaagaagcaaaccatagcacatctcccttagctgtctt
Prap1	intron	2	acggtcatactgggtctgagtctaggagctctggcttagagagaggccctgagagttactccatctcaaccggaaacct
Prkacb	3' UTR	2	aatgtgttttttaattcatcaataaccgcaaaattaaagtatcttcaaaggataaa
Prkce	intron	1	atggtggtcctttgattctcatagtctgggtcgtagcccctaggtactcatgaggaacaaaggcttatggactttaattaagtcgttcatggtcatggggtatata
Psip2	intron	1	gtgttttgcctgtacattttgtctgtgtgagggtgtcagatctggaacagagctctccggcagctgctgggcattgagccctctgacagagc
Psme4	intron	1	gttattctctctctacaacctctctctgcacaaactgtcccagtaaagct
Ptprg	intron	1	aaagatgcttttcctgccaccctgtaccattcatgaggacatttactgtttgtagagaggctgtgggtttggctcccttcatcgtcttcctttccgtcttttcctcttcttca
Ptprj	intron	1	gggtaggataaggactggagagagagctcggtggttaagggcacttaccactgtaatagaggacccgagttcatttcacagcatctacatcctcataaccatctgtacatct
Ptpro	intron	1	aactactagttgttggcagtagctttccctagggtgtgtgaacaaatctaggcacaccccagtgagcatgtaacaggctgttccatctgtttct
Rab6ip1	intron	2	ctgtttgcctttgtgcttccatggggaggtaagaaggaacagctccttctcggtggctgctttctcagaactttctgtcctcatccttttgtttgtcgtg
		6	ctgtttgcctttgtgcttccatggggaggtaagaaggaacagctccttctcggtggctgctttctcagaactttctgtcctcatccttttgtttgtcgtggtgtcagtca
		6	tttgtgcttccatggggaggtaagaaggaacagctccttctcggtggctgctttctcagaactttctgtcctcatccttttgtttgtcgtggtgtcagtca
		1	tgtttgcctttgtgcttccatggggaggtaagaaggaacagctccttctcggtggctgctttctcagaactttctgtcctcatccttttgtttgtcgtggtgtcagtca
Rasgef1a	intron	1	ccagccacccctgtctgtccttcccagaatcctgtctgtcctgggggcagacttgaggctcctggccttcagaacagggcaggaggaattgctgttctatagctgcc
Rasl10b	3' UTR	1	gtgaaatggagggtggggtgaggaggtgctgtcttggccaggcccctgcccatcttctccacagtgtatctgtctttaccccatgtccctctttccaatgtctgtcctctcaggtgtctgccagtcc
Rcan2	3' UTR	1	atagtccttaagaactcagtgttctagacggcccagatgattagtcttagtaaactgtattgccatctgttgacgttaacctgctacagatcaag
Rev3l	intron	1	gcaaattgtctaagttcaacgtggcttattagttaggtgaccttaggcaagagccttcctcctcctttctgccatgctttcctatgtttgattctgatgtc
Rims2	intron	1	tattcttacaatgtccttttctcttaaactaccttaatctctgtggcctacttagagaggactct
Rps6kl1	intron	1	gaatgtatgtctgtgtaagggtgtcagataccctgg
Samd12	intron	1	taccttaagatcctccgccttcaatctacttgtttgttcatttgtttgtttgtttgtttgtttgtttgtttgtttttaggcagagtctctctatgtagttctggca
Samm50	intron	2	aaatgttgcatgtccgagcggccctcccgctctgcttttgtgtggtctgactatggtgtctgtcactccca
Sdc3	3' UTR	1	tctcctgggatgtgcctcccagccttggtgtctgtaaatagaagcccacactgtacagatctacagagaggcccaaactgggctctggtgtcaccatctgag
Sema6a	5' UTR	6	ggattactaaatgggatactcgccgtgtcagtc
Sfxn5	intron	1	gtctccccgtattgttgctccggtgtcagtca
		3	gttcatgatgtctccccgtattgttgctccggtgtcagtca
Shc3	intron	2	ataatctgtgtctgtttttagttatctccgtatggatctgtgtagatgtctcatttgtgactgagagactccgtgtcttaaaagtcccaccaccttttaacactatca
Slc13a3	intron	1	acatggtaagtttgaggccaggctgggctacaagtccctgcctcaaaaagaaaagactttccttagccggacctctagtgtgtgtgttcttgtacacactcgtgcctgcatacacatat
Slc22a5	3' UTR	1	ggaaatgtatggataacagagtgtcccttccctctcccagcactgtcatggggagtttgtttgtttgtcatctgctgtttatgtctcaagctatttgtcccttagcagaagcttgggaact
Slc25a30	intron	1	tatatgtcctggttgttaatcccttgtctcatgtgtagttggcaaaggttcctatgccccaccctcttctgtaagctacctcttcactgttttctttatgcaaagaagcctttgaatttc
Slc6a11	intron/exon	1	ggtgtgggtggacgctgggacgcagatctttttctcctatgccatctgcctgggctgcctaaccgctctggggagttacaacaactataacaaca
Slitrk4	3' UTR	2	gtacctcagctgggtccttcatcttgcacgtagattaagttggtgaaactggaataacccttttgatttgtggcattgtaacaactctgtgtaaagat
Snag1	3' UTR	2	tctctgtttacaaactccaaccggagcagctatgcgactttgtgcctttagtccgcttgttttcctttctgtcccacctgggttcgagcccccaacgtttctg
Snap25	3' UTR	1	cttctacgtctggctcttgttaatcaccatctccccgtggtttgtcatcagtacaattctctgttgctt
Snd1	intron	1	gtataagtttcacatttctgctatctatttatgtttctttggc
Spnb2	intron	1	atttggggccattctgttattgaggatttcatttgcagattttgaaaactctggggcagtttcattctgtgaggcaaaacctgtgtcgtacctgctgtg
St3gal3	intron	1	gagtcctggggctagaactcgggtgtttgacaagtgtcagtacttgctgagccttgacccctgtttcctgttttgtttttgtttttgtttttctgtttcct
St6galnac3	intron	1	tggttaatttctgtgtggtctgttttgcttc
Stag1	intron	2	agaagataaacttttatagtctacagtttgtcacatcggccacttggtacttatagat
Stxbp1	3' UTR	1	gatctgtgtccatactgttgtaacaagttaagcccttcaggctaaatcagcctgcctagtgccctcggagcctccagagttaggtctgacc
Synj1	3' UTR	1	aaactccctaagctattgtttggtcagttggttgtcagtca
Syt9	intron	1	aagagaatcaatcacaacttgggctgcatcgggaaaccctgtctcaaataaagtctctctctgttcctacaggactgacctcaggactgttaggaatggttgtccctctctca
Tcerg1	intron	2	agttatggaaaattctctctcattactttgctgttgttattgttattacaaacttcccataccctcccttgagagtttccctccttgctcatgtcttcagacca
Tsc22d1	3' UTR	1	gctctgtgccttttcaaccctccccagccgcccaccctgcttctgagagctcgggcggctcgccttcgtggggctcgcctgcgtggggttcggaaagtgggctgctcct
Ttll5	intron	1	ttgtctgttttgtttttatatttagttgctggggattgagccccagggccttctacatacagatagtgctctgtaccatgggctgcaccccagcccc
Tubb2a	3' UTR	1	acagtgtgcacccttagtgaacttctgttgtcctccagcatggtctttctatttgtaaat
Ube2e2	intron	1	aattgtgccagagtacacaatcatgttgtccccttttttctgtaatcaaggattcagaaaacactcagcagaaagtctcttaagtcttgacatttgaataggagatacagagcctttgtctaaatg
Ulk1	3' UTR	1	atattcttcctagctggctccctggcaagcaggtatggtgccgagaagtggcacctgccacctgaagagcccatggcagccctgtgtcag
Usp28	intron	1	actgggtaggtagtctttgttgtcgtgttgttgtgttgtagttattttg
Usp29	intron	1	ggaacttgtttataaatatctgtgctcatctgtctctacagtacc
Uvrag1	intron	1	ctttcccagatgacccctgctttcccatcctagtgtcag
Vps13b	intron	1	cctgaaaaggggctcttgctatgtagctcatc
Wee1	3' UTR	2	gcagtgtggtgaaaggtgtctttcctggttgtgacctctagaaaggactcaagggctttactgcgaacatcctctcccttcaaaaagggaaatgctcagagactcagtactcctctgcctccaatgtacctgtgtcagtc
Wwox	intron	1	taattgtgtgctcagtcttaggcatgaattcctacctgtgcagtggggcctcaaccccacgaagaacacgcttcctcacgtcctgcctgtctttgcagtaggtctgagggcacacctctgtcttcctgttctttgtcctgtttgtcccttt
		1	cgttttgttttgtttttgtctttttcttcttcttcttctttttaagtggaaagtcctcccctcccccagactggccggtattcttccagttcattctcctgt
Ywhag	3' UTR	1	gcgcaaggccgcagcagaggaagcttggccaccagagtggacagaggggccggagaggcttcgcccgggggtttgtctccttgtccgcagtgagcgtgtctgtgtcccgc
		1	agccctaggtccctcattctcactgtggatagccctttccataaacacgcccggttgcatgcagagtgtgcagtttatgtcttctggagaactcatggtctcgtgggttcccaagacgggca
Zdhhc14	3' UTR	1	gaggaaaattttcgacactggtggccagactgaaattggacctaatgttacagctactaattgaaatccacccgccgttccatttgttcattaaaacaaaacga
Zdhhc21	3' UTR	2	cttaggtgaagaaggggaaaaaagctcctggcttcatag
		3	cttaggtgaagaaggggaaaaaagctcctggcttcatagagttgtccgctgacctccacaaacatgccttgtcagtcac
		1	ggtgaagaaggggaaaaaagctcctggcttcatagagttgtccgctgacctccacaaacatgccttgtcagtcac
Zfp295	3' UTR	1	atggtcatctcctgtgtagttacagagtgataacctccagacctggcattgccagctcctgccccaacacttgaacctgtgctacgtt
Zswim6	Intron	3	gtggtctctctgctcaggaacttagtgttggcacagtgccggctcctcccatctgtgtgtcagtca
